# Supplementary material for: Elevated Plasma Apurinic/Apyrimidinic Endonuclease 1/Redox Effector Factor-1 Levels in Refractory Kawasaki Disease
Source: Biomedicines. 2022 Jan 17;10(1):190. doi: 10.3390/biomedicines10010190 (PMC8773471; doi:10.3390/biomedicines10010190)
Supplement: Supplementary file 1 [file biomedicines-10-00190-s001.zip]

Archive with 1 entries (1 files):
- biomedicines-1464288-supplementary.pdf
